# Supplementary material for: APDM gait and balance measures fail to predict symptom progression rate in Parkinson's disease
Source: Front Neurol. 2022 Nov 9;13:1041014. doi: 10.3389/fneur.2022.1041014 (PMC9681812; doi:10.3389/fneur.2022.1041014)
Supplement: Supplementary file 2 [file Table_2.XLSX]

## Sheet: iSway version 1
Parameter	Definition
Jerk (AP) (m^2/s^5)	Smoothness of sway from the time derivative of the sway path in the anterior/posterior (forward-backward) direction
Jerk (m^2/s^5)	Smoothness of sway from the time derivative of the sway path in the transverse plane (top view looking down)
Jerk (ML) (m^2/s^5)	Smoothness of sway from the time derivative of the sway path in the medial/lateral (side-to-side) direction
Normalized jerk (AP) (-)	Normalized Jerk (normalized to the range of the sway path's excursion and duration) in the anterior/posterior (forward-backward) direction
Normalized jerk (-)	Normalized Jerk (normalized to the range of the sway path's excursion and duration) in the transverse plane
Normalized jerk (ML) (-)	Normalized Jerk (normalized to the range of the sway path's excursion and duration) in the medial/lateral (side-to-side) direction
Total sway area (m^2/s^5)	Sway area, computed as the area included in the sway path in the transverse plane per unit of time
95% circle sway area (m^2/s^4)	Area of the 95% confidence circle encompassing the sway path in the transverse plane
95% ellipse sway area (m^2/s^4)	Area of the 95% confidence ellipse encompassing the sway path in the transverse plane
RMS sway (AP) (m/s^2)	RMS of the sway path in the anterior/posterior (forward-backward) direction
RMS sway (m/s^2)	RMS of the sway path in the transverse plane
RMS sway (ML) (m/s^2)	RMS of the sway path in the medial/lateral (side-to-side) direction
Mean velocity (AP) (m/s)	Mean velocity of the sway path in the anterior/posterior (forward-backward) direction
Mean velocity (m/s)	Mean velocity of the sway path in the transverse plane
Mean velocity (ML) (m/s)	Mean velocity of the sway path in the medial/lateral (side-to-side) direction
Mean distance (AP) (m/s^2)	Mean distance of the sway path from the center of the path in the anterior/posterior (forward-backward) direction
Mean distance (m/s^2)	Mean distance of the sway path from the center of the path in the transverse plane
Mean distance (ML) (m/s^2)	Mean distance of the sway path from the center of the path in the medial/lateral (side-to-side) direction
Path length (AP) (m/s^2)	Total length of the sway path in the anterior/posterior (forward-backward) direction
Path length (m/s^2)	Total length of the sway path in the transverse plane
Path length (ML) (m/s^2)	Total length of the sway path in the medial/lateral (side-to-side) direction
Range of acceleration (AP) (m/s^2)	Total range of the sway path in the anterior/posterior (forward-backward) direction
Range of acceleration (m/s^2)	Total range of the sway path in the transverse plane
Range of acceleration (ML) (m/s^2)	Total range of the sway path in the medial/lateral (side-to-side) direction
Mean frequency (AP) (Hz)	Mean sway frequency in the anterior/posterior (forward-backward) direction, calculated from the sway path's length and duration
Mean frequency (Hz)	Mean sway frequency in the transverse plane, calculated from the sway path's length and duration
Mean frequency (ML) (Hz)	Mean sway frequency in the medial/lateral (side-to-side) direction, calculated from the sway path's length and duration
Centroidal frequency (AP) (Hz)	Frequency of sway from the centroid of the sway path's power spectrum in the anterior/posterior (forward-backward) direction
Centroidal frequency (Hz)	Frequency of sway from the centroid of the sway path's power spectrum in the transverse plane
Centroidal frequency (ML) (Hz)	Frequency of sway from the centroid of the sway path's power spectrum in the medial/lateral (side-to-side) direction
Frequency dispersion (AP) (-)	Frequency dispersion in the anterior/posterior (forward-backward) direction
Frequency dispersion (-)	Frequency dispersion in the transverse plane
Frequency dispersion (ML) (-)	Frequency dispersion in the medial/lateral (side-to-side) direction
95% frequency (AP) (Hz)	Frequency below which 95% of the sway path power in the anterior/posterior (forward-backward) direction is present
95% frequency (Hz)	Frequency below which 95% of the sway path power in the transverse plane is present
95% frequency (ML) (Hz)	Frequency below which 95% of the sway path power in the medial/lateral (side-to-side) direction is present
Total power (AP) ((m/s^2)^2*Hz^-1)	Total power of the sway path in the anterior/posterior (forward-backward) direction
Total power ((m/s^2)^2*Hz^-1)	Total power of the sway path in the transverse plane
Total power (ML) ((m/s^2)^2*Hz^-1)	Total power of the sway path in the medial/lateral (side-to-side) direction
Median frequency (AP) (Hz)	Frequency below which 50% of the sway path power in the anterior/posterior (forward-backward) direction is present
Median frequency (Hz)	Frequency below which 50% of the sway path power in the transverse plane is present
Median frequency (ML) (Hz)	Frequency below which 50% of the sway path power in the medial/lateral (side-to-side) direction is present
High frequency power (AP) ((m/s^2)^2*Hz^-1)	Ratio of sway path power in the anterior/posterior (forward-backward) direction that is above 3.5Hz
Highfrequency power (ML) ((m/s^2)^2*Hz^-1)	Ratio of sway path power in the medial/lateral (side-to-side) direction that is above 3.5Hz
Low frequency power (AP) ((m/s^2)^2*Hz^-1)	Ratio of sway path power in the anterior/posterior (forward-backward) direction that is below 3.5Hz
Low frequency power (ML) ((m/s^2)^2*Hz^-1)	Ratio of sway path power in the medial/lateral (side-to-side) direction that is below 3.5Hz

## Sheet: iSway version 2
Parameter	Definition
Postural Sway - Acc - 95% Ellipse Axis 1 Radius (m/s^2)	The minor axis of the ellipse that is best fit to the sway, using a 95% confidence interval.
Postural Sway - Acc - 95% Ellipse Axis 2 Radius (m/s^2)	The major axis of the ellipse that is best fit to the sway, using a 95% confidence interval.
Postural Sway - Acc - 95% Ellipse Rotation (radians)	The counter clockwise rotation of the best fit ellipse, where no rotation results in the major axis of the ellipse being aligned with the coronal plane.
Postural Sway - Acc - 95% Ellipse Sway Area (m^2/s^4)	The area of an ellipse covering 95% of the sway angle in the coronal and sagittal planes.
Postural Sway - Acc - Centroidal Frequency (Hz)	Frequency of sway from the centroid of the sway path's power spectrum in the transverse plane.
Postural Sway - Acc - Centroidal Frequency (Coronal) (Hz)	Frequency of sway from the centroid of the sway path's power spectrum in the medial/lateral direction.
Postural Sway - Acc - Centroidal Frequency (Sagittal) (Hz)	Frequency of sway from the centroid of the sway path's power spectrum in the anterior/posterior direction.
Postural Sway - Acc - Frequency Dispersion (AD)	Frequency dispersion in the transverse plane.
Postural Sway - Acc - Frequency Dispersion (Coronal) (AD)	Frequency dispersion in the medial/lateral direction.
Postural Sway - Acc - Frequency Dispersion (Sagittal) (AD)	Frequency dispersion in the anterior/posterior direction.
Postural Sway - Acc - Jerk (m^2/s^5)	Smoothness of sway from the time derivative of the sway path in the transverse plane (top view looking down).
Postural Sway - Acc - Jerk (Coronal) (m^2/s^5)	Smoothness of sway from the time derivative of the sway path in the medial/lateral direction
Postural Sway - Acc - Jerk (Sagittal) (m^2/s^5)	Smoothness of sway from the time derivative of the sway path in the anterior/posterior direction
Postural Sway - Acc - Mean Velocity (m/s)	Mean velocity of the sway path in the transverse plane.
Postural Sway - Acc - Mean Velocity (Coronal) (m/s)	Mean velocity of the sway path in the medial/lateral direction.
Postural Sway - Acc - Mean Velocity (Sagittal) (m/s)	Mean velocity of the sway path in the anterior/posterior direction.
Postural Sway - Acc - Path Length (m/s^2)	Total length of the sway path in the transverse plane.
Postural Sway - Acc - Path Length (Coronal) (m/s^2)	Total length of the sway path in the medial/lateral direction.
Postural Sway - Acc - Path Length (Sagittal) (m/s^2)	Total length of the sway path in the anterior/posterior direction.
Postural Sway - Acc - RMS Sway (m/s^2)	The root mean square (RMS) of the sway angle in both the coronal and sagittal planes.
Postural Sway - Acc - RMS Sway (Coronal) (m/s^2)	The root mean square (RMS) of the sway angle in the coronal plane.
Postural Sway - Acc - RMS Sway (Sagittal) (m/s^2)	The root mean square (RMS) of the sway angle in the sagittal plane.
Postural Sway - Acc - Range (m/s^2)	Total range of the sway path in the transverse plane.
Postural Sway - Acc - Range (Coronal) (m/s^2)	Total range of the sway path in the medial/lateral direction.
Postural Sway - Acc - Range (Sagittal) (m/s^2)	Total range of the sway path in the anterior/posterior direction.
Postural Sway - Angles - Sway Area Radius (Coronal) (degrees)	The radius of the sway area in the sagittal plane.
Postural Sway - Angles - 95% Ellipse Axis 2 Radius (degrees)	The major axis of the ellipse that is best fit to the sway, using a 95% confidence interval.
Postural Sway - Angles - 95% Ellipse Rotation (radians)	The counter clockwise rotation of the best fit ellipse, where no rotation results in the major axis of the ellipse being aligned with the coronal plane.
Postural Sway - Angles - Sway Area (degrees^2)	The area of an ellipse covering 95% of the sway angle in the coronal and sagittal planes.
Postural Sway - Angles - Duration (s)	The duration of the sway component of the trial.
Postural Sway - Angles - RMS Sway (degrees)	The root mean square (RMS) of the sway angle in both the coronal and sagittal planes.
Postural Sway - Angles - RMS Sway (Coronal) (degrees)	The root mean square (RMS) of the sway angle in the sagittal plane.
Postural Sway - Angles - RMS Sway (Sagittal) (degrees)	The root mean square (RMS) of the sway angle in the sagittal plane.

## Sheet: iTUG
Parameter	Definition
Total Duration (seconds)	Total duration of the ITUG trial, measured from the beginning of the detected sit-to-stand transition to the end of the turn-to-sit transition.
Gait: Stride Length L (%stature) [Mean]	Distance between two consecutive left foot falls at the moments of initial contact, normalized for subject height. Mean value over all gait cycles in the trial.
Gait: Stride Length L (%stature) [CoV]	Distance between two consecutive left foot falls at the moments of initial contact, normalized for subject height. Covariance of the measure over all gait cycles in the trial.
Gait: Stride Length (%stature) [Mean]	Distance between two consecutive foot falls at the moments of initial contact, normalized for subject height. Mean value over all gait cycles in the trial.
Gait: Stride Length (%stature) [CoV]	Distance between two consecutive foot falls at the moments of initial contact, normalized for subject height. Covariance of the measure over all gait cycles in the trial.
Gait: Stride Length R (%stature) [Mean]	Distance between two consecutive right foot falls at the moments of initial contact, normalized for subject height. Mean value over all gait cycles in the trial.
Gait: Stride Length R (%stature) [CoV]	Distance between two consecutive right foot falls at the moments of initial contact, normalized for subject height. Covariance of the measure over all gait cycles in the trial.
Gait: Stride Length SI L (m) [Mean]	Distance between two consecutive left foot falls at the moments of initial contact. Mean value over all gait cycles in the trial.
Gait: Stride Length SI L (m) [CoV]	Distance between two consecutive left foot falls at the moments of initial contact. Covariance of the measure over all gait cycles in the trial.
Gait: Stride Length SI (m) [Mean]	Distance between two consecutive foot falls at the moments of initial contact. Mean value over all gait cycles in the trial.
Gait: Stride Length SI (m) [CoV]	Distance between two consecutive foot falls at the moments of initial contact. Covariance of the measure over all gait cycles in the trial.
Gait: Stride Length SI R (m) [Mean]	Distance between two consecutive right foot falls at the moments of initial contact. Mean value over all gait cycles in the trial.
Gait: Stride Length SI R (m) [CoV]	Distance between two consecutive right foot falls at the moments of initial contact. Covariance of the measure over all gait cycles in the trial.
Gait: Stride Velocity L (%stature/s) [Mean]	Walking speed, normalized for subject height. Left foot. Mean value over all gait cycles in the trial.
Gait: Stride Velocity L (%stature/s) [CoV]	Walking speed, normalized for subject height. Left foot. Covariance of the measure over all gait cycles in the trial.
Gait: Stride Velocity (%stature/s) [Mean]	Walking speed, normalized for subject height. Mean value over all gait cycles in the trial.
Gait: Stride Velocity (%stature/s) [CoV]	Walking speed, normalized for subject height. Covariance of the measure over all gait cycles in the trial.
Gait: Stride Velocity R (%stature/s) [Mean]	Walking speed, normalized for subject height. Mean value over all gait cycles in the trial.
Gait: Stride Velocity R (%stature/s) [CoV]	Walking speed, normalized for subject height. Covariance of the measure over all gait cycles in the trial.
Gait: Stride Velocity SI L (m/s) [Mean]	Walking speed. Left foot. Mean value over all gait cycles in the trial.
Gait: Stride Velocity SI L (m/s) [CoV]	Walking speed. Left foot. Covariance of the measure over all gait cycles in the trial.
Gait: Stride Velocity SI (m/s) [Mean]	Walking speed. Mean value over all gait cycles in the trial.
Gait: Stride Velocity SI (m/s) [CoV]	Walking speed. Covariance of the measure over all gait cycles in the trial.
Gait: Stride Velocity SI R (m/s) [Mean]	Walking speed. Mean value over all gait cycles in the trial.
Gait: Stride Velocity SI R (m/s) [CoV]	Walking speed. Covariance of the measure over all gait cycles in the trial.
Gait: Cadence (steps/min) [Mean]	Stepping rate. Mean value over all gait cycles in the trial.
Gait: Cadence (steps/min) [CoV]	Stepping rate. Covariance of the measure over all gait cycles in the trial.
Gait: Gait Cycle Time (seconds) [Mean]	Duration of a complete gait cycle. Mean value over all gait cycles in the trial.
Gait: Gait Cycle Time (seconds) [CoV]	Duration of a complete gait cycle. Covariance of the measure over all gait cycles in the trial.
Gait: Double Support (%) [Mean]	Percentage of a gait cycle that both feet are on the ground. Mean value over all gait cycles in the trial.
Gait: Double Support (%) [CoV]	Percentage of a gait cycle that both feet are on the ground. Covariance of the measure over all gait cycles in the trial.
Gait: Swing L (%) [Mean]	Percentage of a gait cycle that the left foot is off the ground. Mean value over all gait cycles in the trial.
Gait: Swing L (%) [CoV]	Percentage of a gait cycle that the left foot is off the ground. Covariance of the measure over all gait cycles in the trial.
Gait: Swing (%) [Mean]	Percentage of a gait cycle that either foot is off the ground. Mean value over all gait cycles in the trial.
Gait: Swing (%) [CoV]	Percentage of a gait cycle that either foot is off the ground. Covariance of the measure over all gait cycles in the trial.
Gait: Swing R (%) [Mean]	Percentage of a gait cycle that the right foot is off the ground. Mean value over all gait cycles in the trial.
Gait: Swing R (%) [CoV]	Percentage of a gait cycle that the right foot is off the ground. Covariance of the measure over all gait cycles in the trial.
Gait: Stance L (%) [Mean]	Percentage of a gait cycle that the left foot is on the ground. Mean value over all gait cycles in the trial.
Gait: Stance L (%) [CoV]	Percentage of a gait cycle that the left foot is on the ground. Covariance of the measure over all gait cycles in the trial.
Gait: Stance (%) [Mean]	Percentage of a gait cycle that either foot is on the ground. Mean value over all gait cycles in the trial.
Gait: Stance (%) [CoV]	Percentage of a gait cycle that either foot is on the ground. Covariance of the measure over all gait cycles in the trial.
Gait: Stance R (%) [Mean]	Percentage of a gait cycle that either foot is on the ground. Mean value over all gait cycles in the trial.
Gait: Stance R (%) [CoV]	Percentage of a gait cycle that either foot is on the ground. Covariance of the measure over all gait cycles in the trial.
Gait: RoM Shank L (degrees) [Mean]	Angular range of the left shank motion. Mean value over all gait cycles in the trial.
Gait: RoM Shank L (degrees) [CoV]	Angular range of the left shank motion. Covariance of the measure over all gait cycles in the trial.
Gait: RoM Shank (degrees) [Mean]	Angular range of shank motion. Mean value over all gait cycles in the trial.
Gait: RoM Shank (degrees) [CoV]	Angular range of shank motion. Covariance of the measure over all gait cycles in the trial.
Gait: RoM Shank R (degrees) [Mean]	Angular range of the right shank motion. Mean value over all gait cycles in the trial.
Gait: RoM Shank R (degrees) [CoV]	Angular range of the right shank motion. Covariance of the measure over all gait cycles in the trial.
Gait: RoM Knee L (degrees) [Mean]	Angular range of the left knee motion. Mean value over all gait cycles in the trial.
Gait: RoM Knee L (degrees) [CoV]	Angular range of the left knee motion. Covariance of the measure over all gait cycles in the trial.
Gait: RoM Knee (degrees) [Mean]	Angular range of knee motion. Mean value over all gait cycles in the trial.
Gait: RoM Knee (degrees) [CoV]	Angular range of knee motion. Covariance of the measure over all gait cycles in the trial.
Gait: RoM Knee R (degrees) [Mean]	Angular range of the right knee motion. Mean value over all gait cycles in the trial.
Gait: RoM Knee R (degrees) [CoV]	Angular range of the right knee motion. Covariance of the measure over all gait cycles in the trial.
Gait: Peak Swing Velocity L (degrees/sec) [Mean]	Peak (95%) angular left shank velocity. Mean value over all gait cycles in the trial.
Gait: Peak Swing Velocity L (degrees/sec) [CoV]	Peak (95%) angular left shank velocity. Covariance of the measure over all gait cycles in the trial.
Gait: Peak Swing Velocity (degrees/sec) [Mean]	Peak (95%) angular shank velocity. Mean value over all gait cycles in the trial.
Gait: Peak Swing Velocity (degrees/sec) [CoV]	Peak (95%) angular shank velocity. Covariance of the measure over all gait cycles in the trial.
Gait: Peak Swing Velocity R (degrees/sec) [Mean]	Peak (95%) angular right shank velocity. Mean value over all gait cycles in the trial.
Gait: Peak Swing Velocity R (degrees/sec) [CoV]	Peak (95%) angular right shank velocity. Covariance of the measure over all gait cycles in the trial.
Gait: Peak Arm-Swing Velocity L (degrees/sec) [Mean]	Peak (95%) angular left arm velocity. Mean value over all gait cycles in the trial.
Gait: Peak Arm-Swing Velocity L (degrees/sec) [CoV]	Peak (95%) angular left arm velocity. Covariance of the measure over all gait cycles in the trial.
Gait: Peak Arm-Swing Velocity (degrees/sec) [Mean]	Peak (95%) angular arm velocity. Mean value over all gait cycles in the trial.
Gait: Peak Arm-Swing Velocity (degrees/sec) [CoV]	Peak (95%) angular arm velocity. Covariance of the measure over all gait cycles in the trial.
Gait: Peak Arm-Swing Velocity R (degrees/sec) [Mean]	Peak (95%) angular right arm velocity. Mean value over all gait cycles in the trial.
Gait: Peak Arm-Swing Velocity R (degrees/sec) [CoV]	Peak (95%) angular right arm velocity. Covariance of the measure over all gait cycles in the trial.
Gait: RoM Arm L (degrees) [Mean]	Angular range of left arm motion. Mean value over all gait cycles in the trial.
Gait: RoM Arm L (degrees) [CoV]	Angular range of left arm motion. Covariance of the measure over all gait cycles in the trial.
Gait: RoM Arm (degrees) [Mean]	Angular range of arm motion. Mean value over all gait cycles in the trial.
Gait: RoM Arm (degrees) [CoV]	Angular range of arm motion. Covariance of the measure over all gait cycles in the trial.
Gait: RoM Arm R (degrees) [Mean]	Angular range of right arm motion. Mean value over all gait cycles in the trial.
Gait: RoM Arm R (degrees) [CoV]	Angular range of right arm motion. Covariance of the measure over all gait cycles in the trial.
Gait: RoM Trunk horizontal (degrees) [Mean]	Angular range of trunk motion in the horizontal plane. Mean value over all gait cycles in the trial.
Gait: RoM Trunk horizontal (degrees) [CoV]	Angular range of trunk motion in the horizontal plane. Covariance of the measure over all gait cycles in the trial.
Gait: RoM Trunk Sagittal (degrees) [Mean]	Angular range of trunk motion in the sagittal plane. Mean value over all gait cycles in the trial.
Gait: RoM Trunk Sagittal (degrees) [CoV]	Angular range of trunk motion in the sagittal plane. Covariance of the measure over all gait cycles in the trial.
Gait: RoM Trunk Frontal (degrees) [Mean]	Angular range of trunk motion in the frontal plane. Mean value over all gait cycles in the trial.
Gait: RoM Trunk Frontal (degrees) [CoV]	Angular range of trunk motion in the frontal plane. Covariance of the measure over all gait cycles in the trial.
Gait: Peak Horiz. Trunk Velocity (degrees/sec) [Mean]	Peak (95%) angular trunk velocity in the horizontal plane. Mean value over all gait cycles in the trial.
Gait: Peak Horiz. Trunk Velocity (degrees/sec) [CoV]	Peak (95%) angular trunk velocity in the horizontal plane. Covariance of the measure over all gait cycles in the trial.
Gait: Peak Sagit. Trunk Velocity (degrees/sec) [Mean]	Peak (95%) angular trunk velocity in the sagittal plane. Mean value over all gait cycles in the trial.
Gait: Peak Sagit. Trunk Velocity (degrees/sec) [CoV]	Peak (95%) angular trunk velocity in the sagittal plane. Covariance of the measure over all gait cycles in the trial.
Gait: Peak Frontal Trunk Velocity (degrees/sec) [Mean]	Peak (95%) angular trunk velocity in the frontal plane. Mean value over all gait cycles in the trial.
Gait: Peak Frontal Trunk Velocity (degrees/sec) [CoV]	Peak (95%) angular trunk velocity in the frontal plane. Covariance of the measure over all gait cycles in the trial.
Turn: Duration (seconds) [Mean]	Duration of 180 degree turn. Mean value over all gait cycles in the trial.
Turn: Duration (seconds) [CoV]	Duration of 180 degree turn. Covariance of the measure over all gait cycles in the trial.
Turn: Number of steps () [Mean]	Number of steps in the 180 degree turn. Mean value over all gait cycles in the trial.
Turn: Number of steps () [CoV]	Number of steps in the 180 degree turn. Covariance of the measure over all gait cycles in the trial.
Turn: Peak Velocity (degrees/sec) [Mean]	Peak (95%) angular trunk velocity while turning. Mean value over all gait cycles in the trial.
Turn: Peak Velocity (degrees/sec) [CoV]	Peak (95%) angular trunk velocity while turning. Covariance of the measure over all gait cycles in the trial.
Turn: Step time (seconds) [Mean]	Average step duration while turning. Mean value over all gait cycles in the trial.
Turn: Step time (seconds) [CoV]	Average step duration while turning. Covariance of the measure over all gait cycles in the trial.
Turn: Step-time before turn (seconds) [Mean]	The last step duration preceding the turn. Mean value over all gait cycles in the trial.
Turn: Step-time before turn (seconds) [CoV]	The last step duration preceding the turn. Covariance of the measure over all gait cycles in the trial.
Sit To Stand: Duration (seconds)	Duration of the sit-to-stand transition. Mean value over all gait cycles in the trial.
Sit To Stand: Peak Velocity (degrees/sec)	Peak (95%) angular trunk velocity in the sagittal plane during the sit-to-stand transition.
Sit To Stand: RoM Trunk (degrees)	Angular range of trunk motion in the sagittal plane during the sit-to-stand transition.
Turn To Sit: Peak Turn Velocity (degrees/sec)	Peak (95%) angular trunk velocity in the during the sit-to-stand transition.
Turn To Sit: Duration (seconds)	Duration of the turn-to-sit transition.
Turn To Sit: RoM Trunk (degrees)	Angular range of trunk motion in the sagittal plane during the turn-to-sit transition.
